# Supplementary material for: Polydimethylsiloxane/Magnesium Oxide Nanosheet Mixed Matrix Membrane for CO2 Separation Application
Source: Membranes (Basel). 2023 Mar 14;13(3):337. doi: 10.3390/membranes13030337 (PMC10051079; doi:10.3390/membranes13030337)
Supplement: Supplementary file 1 [file membranes-13-00337-s001.zip]

Archive with 1 entries (1 files):
- membranes-2224461-supplementary.pdf
